# Supplementary material for: Artificial Intelligence Models for Predicting Triage in Emergency Departments: Seven-Month Retrospective Comparative Study of Natural Language Processing, Large Language Model, and Joint Embedding Predictive Architectures
Source: JMIR Med Inform. 2026 Mar 10;14:e83318. doi: 10.2196/83318 (PMC13014074; doi:10.2196/83318)
Supplement: Multimedia Appendix 2 [file medinform_v14i1e83318_app2.zip]

Archive with 6 entries (5 files):
- FRENCH-Triage-main/
- FRENCH-Triage-main/FRENCH_Triage_V2_Reference.xlsx
- FRENCH-Triage-main/LICENSE
- FRENCH-Triage-main/README.md
- FRENCH-Triage-main/french_triage_v2.R
- FRENCH-Triage-main/french_triage_v2.py
