# Supplementary material for: Artificial Intelligence Models for Predicting Triage in Emergency Departments: Seven-Month Retrospective Comparative Study of Natural Language Processing, Large Language Model, and Joint Embedding Predictive Architectures
Source: JMIR Med Inform. 2026 Mar 10;14:e83318. doi: 10.2196/83318 (PMC13014074; doi:10.2196/83318)
Supplement: Multimedia Appendix 2 [file medinform_v14i1e83318_app2.zip › FRENCH-Triage-main/FRENCH_Triage_V2_Reference.xlsx]

## Sheet: FRENCH Triage V2
Motif de recours	Tri 1	Tri 2	Tri 3A	Tri 3B	Tri 4	Tri 5
CARDIO-CIRCULATOIRE
Arrêt cardiorespiratoire	X
Hypotension artérielle	PAS ≤ 70 mmHg	PAS ≤ 90 mmHg ou PAS ≤ 100 mmHg et FC > 100/min		PAS 90-100 mmHg et FC ≤ 100/min
Membre douloureux/froid ou pâle/ischémie		durée ≤ 24 h ou cyanose/déficit moteur		durée ≥ 24 h
Douleur thoracique/SCA	ECG anormal: typique de SCA	ECG anormal: non typique de SCA, douleur typique persistante/intense	ECG normal, comorbidité coronaire (antécédents, facteurs de risque)	ECG normal, mais douleur de type coronaire	ECG normal et douleur atypique
Malaise				Pas d'anomalie notable des paramètres vitaux et glycémie
Tachycardie/tachyarythmie	FC ≥ 180/min	FC ≥ 130/min		FC > 110/min	épisode résolutif
Bradycardie/bradyarythmie	FC ≤ 40/min	FC 40-50/min avec mauvaise tolérance		FC 40-50/min sans mauvaise tolérance
Dyspnée/insuffisance cardiaque	détresse respiratoire ou FR ≥ 40/min ou SpO2 < 86%	dyspnée à la parole/tirage/orthopnée ou FR 30-40/min ou SpO2 86-90%
Dysfonction stimulateur/défibrillateur		Choc(s) électrique(s) ressenti(s)		avis référent (MAO, MCO)
Œdème des MI/insuffisance cardiaque				FR <30/min SpO2 >90%	OMI chronique
Palpitations	FC ≥ 180/min	FC ≥ 130/min		malaise ou FC > 110/min
Hypertension artérielle		PAS IOA ≥ 220 mmHg ou ≥ 180 mmHg et SF associés		PAS IOA ≥ 180 mmHg sans SF associés	PAS <180 mmHg
Membre douloureux/chaud ou rouge/phlébite				signes locaux francs ou siège proximal sur échographie	signes locaux modérés ou siège distal sur échographie
INFECTIOLOGIE
AES et/ou liquide biologique		sujet contact VIH avéré et exposition ≤ 48 heures				exposition ≥ 48 h
Fièvre		T° ≥ 40°C ou ≤ 35,2°C ou confusion/céphalée/purpura		mauvaise tolérance, hypotension ou shock index ≥1
Exposition à une maladie contagieuse				avec risque vital de contage (méningite, Ebola...)		sans risque vital de contage (rougeole, varicelle…)
ABDOMINAL
Vomissement de sang/hématémèse		hématémèse abondante		vomissement(s) strié(s) de sang
Maelena/rectorragies		rectorragie abondante		selles souillées de sang
Douleur abdominale		douleur sévère et/ou mauvaise tolérance				douleur régressive/indolore
Ictère				X
Problème technique (stomie, cicatrices post op…)				avis référent (MAO, MCO)
Hernie, masse ou distension abdominale		douleur sévère et/ou symptômes d'occlusion
Corps étranger dans œsophage/estomac/intestins		aphagie ou hypersialorrhée et/ou autres SF associés		tranchant, pointu
Corps étranger dans le rectum		douleur sévère et/ou rectorragie
Constipation		symptômes d'occlusion (douleur, vomissements, arrêt transit)		douleur abdominale
Vomissements		symptômes d'occlusion (douleur, vomissements, arrêt transit)	enfant ≤ 2 ans	douleur abdominale ou vomissements abondants
Diarrhée			enfant ≤ 2 ans	abondantes et/ou mauvaise tolérance
Douleur anale				suspicion abcès/fissure
Hoquet				hoquet incessant (≥ 12 h)
GÉNITO-URINAIRE
Douleur de la fosse lombaire/du flanc		douleur intense				douleur régressive/indolore
Rétention d'urine/anurie		douleur intense/agitation
Douleur de bourse/orchite/torsion testicule		douleur intense ou suspicion de torsion		avis référent (MAO, MCO)
Dysfonction de sonde urinaire/sonde JJ/stomie		douleur intense, fièvre ou mauvaise tolérance		avis référent (MAO, MCO)
Hématurie		saignement abondant actif
Dysurie/brûlure mictionnelle/infection				fièvre	enfant
Écoulement ou lésion cutanéo-muqueuse génitale				fièvre
GYNÉCO-OBSTÉTRIQUE
Accouchement imminent ou réalisé	X
Problème de grossesse 1er et 2ème trimestre		métrorragies, douleur
Problèmes de grossesse 3ème trimestre		métrorragies/douleur/HTA/ perte de liquide amniotique
Méno-métrorragie		grossesse connue/suspectée ou saignement abondant
Problème de post partum (allaitement...)				allaitement et fièvre
Anomalie du sein				mastite ou abcès
Anomalie vulvo-vaginale/corps étranger						X
INTOXICATION
Intoxication médicamenteuse		mauvaise tolérance/intention suicidaire/ toxiques cardiotropes ou lésionnels	enfant	avis référent (MAO, MCO)		pas de mauvaise tolérance et vu tard (ex ≥ 24 h)
Intoxication non médicamenteuse		mauvaise tolérance/toxiques/lésionnels	enfant	avis référent (MAO, MCO)		pas de mauvaise tolérance et vu tard (ex ≥ 24 h)
Demande de sevrage/toxicomanie		agitation/violence/état de manque	enfant		demande d'ordonnance pour substitution
Comportement ébrieux/ivresse	GCS ≤ 8	agitation/violence/GCS 9-13	enfant	demande des forces de l'ordre
NEUROLOGIE
Altération de la conscience/coma	GCS ≤ 8	GCS 9-13, avis référent (MAO, MCO)
Déficit moteur, sensitif, sensoriel ou du langage/AVC	délai ≤ 4h30			délai ≥ 24 h et avis MAO, MCO
Convulsions		crises multiples ou en cours confusion, TC, déficit ou fièvre		récupération complète post critique
Confusion/désorientation temporo-spatiale		fièvre
Céphalée		inhabituelle (premier épisode, brutale, intense… ou fièvre)		habituelle/migraine
Vertiges/trouble de l'équilibre		signes neurologiques associés, céphalée brutale				troubles anciens et stables
OPHTALMOLOGIE
Corps étranger/brûlure oculaire		douleur intense, brûlure chimique		avis référent (MAO, MCO)
Trouble visuel/œil douloureux/cécité		début brutal		avis référent (MAO, MCO)
Démangeaison/œil rouge						X
ORL/STOMATOLOGIE
Epistaxis		saignement abondant actif		saignement abondant résolutif		saignement peu abondant résolutif
Trouble de l'audition/acouphènes		surdité brutale
Tuméfaction ORL ou cervicale				fièvre ou signes locaux importants
Corps étranger ORL		dyspnée inspiratoire
Pathologie de l'oreille/otite						X
Douleur de gorge/angine/stomatite				mauvaise intolérance ou aphagie
Obstruction nasale/rhinite/sinusite				sinusite fébrile
Problème de dent ou de gencive				signes locaux importants, douleur résistante aux antalgiques
PEAU
Ecchymose/hématome spontané(e)				X
Abcès ou infection localisée de la peau				fièvre ou abcès volumineux
Erythème étendu et autres éruptions/œdème spontané		anaphylaxie		fièvre ou mauvaise tolérance	étendu	localisé
Morsure, piqûre, prurit, parasitose		morsure de serpent/scorpion…		fièvre ou signes locaux importants	étendu	localisé
Corps étranger sous la peau				corps étrangers multiples, complexes
PÉDIATRIE ≤ 2 ans (pathologie spécifique)
Dyspnée avec sifflement respiratoire		X	sifflement sans dyspnée
Fièvre ≤ 3 mois		X
Convulsion hyperthermique		récidive ou durée ≥ 10 min, ou hypotonie	récupération complète
Diarrhée/vomissements du nourrisson (≤ 24 mois)		perte de poids ≥ 10% ou hypotonie	≤ 6 mois
Troubles alimentaires du nourrisson (≤ 6 mois)		perte de poids ≥ 10% ou hypotonie		perte de poids ≤ 10%
Bradycardie		avant 1 an: FC ≤ 80/min après 1 an: FC ≤ 60/min
Ictère néonatal		perte de poids ≤ 10% ou selles décolorées
Tachycardie		avant 1 an: FC ≥ 180/min après 1 an: FC ≥ 160/min
Hypotension		1-10 ans: PAS ≤ 70 mmHg (+ âge en année x 2)
Pleurs incoercibles			pleurs dans le box de l'IOA
PSYCHIATRIE
Idée/comportement suicidaire		X
Troubles du comportement/psychiatrie		agitation, violence, délire, hallucinations	enfant
Anxiété/dépression/consultation psychiatrique		anxiété majeure/attaque de panique	enfant		demande d'hospitalisation
RESPIRATOIRE
Dyspnée/insuffisance respiratoire	détresse respiratoire ou FR ≥ 40/min ou SpO2 < 86%	dyspnée à la parole/tirage/orthopnée ou FR 30-40/min ou SpO2 86-90%
Asthme ou aggravation BPCO	détresse respiratoire	DEP ≤ 200 ou dyspnée à la parole/tirage/orthopnée			DEP ≥300 l/min et asthme
Hémoptysie	détresse respiratoire	hémoptysie répétée ou abondante
Douleur thoracique/embolie/pneumopathie/pneumothorax	détresse respiratoire	dyspnée à la parole/tirage/orthopnée
Corps étranger voies aériennes	détresse respiratoire	dyspnée à la parole, tirage, orthopnée	enfant	pas de dyspnée
Toux/bronchite				fièvre, ou signes respiratoires associés
RHUMATOLOGIE
Douleur articulaire/arthrose/arthrite				fièvre ou signes locaux importants
Douleur rachidienne (cervicale, dorsale ou lombaire)		déficit sensitif ou moteur associé		fièvre ou paresthésies
Douleur de membre/sciatique				fièvre ou impotence du membre
TRAUMATOLOGIE
Traumatisme avec amputation	X
Traumatisme abdomen/thorax/cervical	pénétrant	haute vélocité	faible vélocité et mauvaise tolérance	faible vélocité sans mauvaise tolérance ou gêne limitée
Agression sexuelle et sévices		X
Brûlure		brûlure étendue ou main/visage	≤ 24 mois et brûlure peu étendue	avis référent (MAO, MCO)		brûlure peu étendue..., consultation tardive
Traumatisme de bassin/hanche/fémur/rachis		haute vélocité	faible vélocité et mauvaise tolérance	faible vélocité sans mauvaise tolérance ou gêne limitée
Traumatisme oculaire		haute vélocité	faible vélocité et mauvaise tolérance	faible vélocité sans mauvaise tolérance ou gêne limitée
Traumatisme maxillofacial/oreille		haute vélocité	faible vélocité et mauvaise tolérance	faible vélocité sans mauvaise tolérance ou gêne limitée
Plaie		plaie délabrante, saignement actif	plaie(s) large, complexe, main	plaie(s) superficielle(s) hormis main		excoriation(s)
Traumatisme d'épaule ou distal de membre		haute vélocité, grande déformation/ischémie	impotence totale, déformation	impotence modérée ou petite déformation		ni impotence, ni déformation
Electrisation		perte de connaissance, brûlure, foudre	haute tension, temps de contact long	courant domestique
Traumatisme crânien	coma (GCS ≤ 8)	GCS 9-13, déficit neurologique, convulsion, otorragie, AOD/AVK, vomissements répétés	perte de connaissance avant ou après	plaie/hématome
DIVERS
Pathologie rare et grave en poussée (ex. drépanocytose...)		X		avis référent (MAO, MCO)
Hypothermie	T° ≤ 32°C	32°C ≤ T° ≤ 35,2°C
Hyperglycémie		cétose élevée, trouble de conscience		glycémie ≥ 20 mmol/l ou cétose positive	glycémie ≤ 20 mmol/l et cétose négative
Hypoglycémie	coma (GCS ≤ 8)	mauvaise tolérance/GCS 9-13
Anomalie de résultat biologique		symptomatique		avis référent (MAO, MCO)
AEG/Asthénie				signes objectifs d'altération de l'état général		ni comorbidités ni signes objectifs
Coup de chaleur/insolation	coma (GCS ≤ 8)	T° ≥ 40°C/GCS 9-13
Gelure/Lésions liées au froid		signes de nécrose, déficit sensitif ou moteur
Allergie		dyspnée/risque d'obstruction/ mauvaise tolérance
Problème suite de soins (pansements...)						X
Renouvellement ordonnance						X
Examen à des fins administratives/certificat/réquisition				demande des forces de l'ordre
Demande d'hébergement pour raison sociale						X
