# Supplementary material for: Artificial Intelligence Models for Predicting Triage in Emergency Departments: Seven-Month Retrospective Comparative Study of Natural Language Processing, Large Language Model, and Joint Embedding Predictive Architectures
Source: JMIR Med Inform. 2026 Mar 10;14:e83318. doi: 10.2196/83318 (PMC13014074; doi:10.2196/83318)
Supplement: Multimedia Appendix 2 [file medinform_v14i1e83318_app2.zip › FRENCH-Triage-main/README.md]

# FRENCH Triage V2 - Implémentation Python & R

## 📋 Description

Implémentation de l'algorithme de triage médical **FRENCH** (FRench Emergency Nurses Classification in-Hospital) version 2 en Python et R.

⚠️ **ATTENTION** : Cet outil est fourni à titre éducatif et d'aide à la décision. Il ne remplace en aucun cas le jugement clinique d'un professionnel de santé qualifié.

## 🎯 Niveaux de triage

| Niveau | Couleur | Délai max | Description |
|--------|---------|-----------|-------------|
| **Tri 1** | 🔴 Rouge | Immédiat | Urgence vitale |
| **Tri 2** | 🟠 Orange | < 20 min | Urgence absolue |
| **Tri 3A** | 🟡 Jaune | < 60 min | Urgence relative avec comorbidité |
| **Tri 3B** | 🟢 Vert clair | < 60 min | Urgence relative |
| **Tri 4** | 🟢 Vert | < 120 min | Consultation urgente |
| **Tri 5** | 🔵 Bleu | < 240 min | Non urgent |

## 📁 Fichiers inclus

```
├── french_triage_v2.py          # Script Python principal
├── french_triage_v2.R           # Script R principal
├── FRENCH_Triage_V2_Reference.xlsx  # Grille de référence Excel
└── README.md                    # Ce fichier
```

## 🐍 Utilisation Python

### Prérequis
```bash
pip install pandas numpy openpyxl
```

### Usage basique
```python
from french_triage_v2 import run_triage_from_csv

# Appliquer le triage sur un fichier CSV
result = run_triage_from_csv(
    input_path="urgences.csv",
    output_path="resultats.csv",
    separator=";"
)

# Afficher les statistiques
print(result['tri_level'].value_counts())
```

### Ligne de commande
```bash
python french_triage_v2.py urgences.csv resultats.csv ";"
```

### Utilisation avancée
```python
from french_triage_v2 import FrenchTriageV2, PatientData

triage = FrenchTriageV2()

# Créer un patient
patient = PatientData(
    motif="Douleur thoracique intense",
    fc=110,
    pas=90,
    spo2=94,
    temperature=37.2,
    gcs=15,
    age=65
)

# Obtenir le niveau de triage
result = triage.triage(patient)
print(f"Niveau: {result['tri_level']}")
print(f"Label: {result['tri_label']}")
print(f"Critères: {result['criteria']}")
```

## 📊 Utilisation R

### Prérequis
```r
install.packages(c("dplyr", "stringr", "readr", "ggplot2", "openxlsx"))
```

### Usage basique
```r
source("french_triage_v2.R")

# Appliquer le triage sur un fichier CSV
result <- run_french_triage(
    input_path = "urgences.csv",
    output_path = "resultats.csv",
    sep = ";"
)

# Afficher les statistiques
table(result$tri_level)

# Visualisation
plot_triage_distribution(result)
```

### Ligne de commande
```bash
Rscript french_triage_v2.R urgences.csv resultats.csv ";"
```

### Export Excel
```r
export_to_excel(result, "resultats_triage.xlsx")
```

## 📝 Format du fichier CSV d'entrée

Le script détecte automatiquement les colonnes suivantes (noms flexibles) :

| Colonne | Exemples de noms acceptés |
|---------|---------------------------|
| **Motif** | `IOA->Motif d'entrée`, `motif`, `motif d'admission` |
| **FC** | `FC`, `Fréquence cardiaque`, `Constante->Surveillances->FC` |
| **PAS** | `PAS`, `PAS/PAD`, `Pression artérielle` |
| **SpO2** | `SpO2`, `SATURATION`, `Constante->Surveillances->SATURATION` |
| **Température** | `Temperature`, `TEMPERATURE`, `Temp` |
| **GCS** | `GCS`, `Glasgow`, `score glasgow` |
| **Glycémie** | `Glycémie`, `Dextro`, `Glycémie capillaire` |
| **Date naissance** | `Date de naissance`, `Patient->Date de naissance` |

### Exemple de CSV minimal
```csv
motif;fc;pas;spo2;temperature
Douleur thoracique;110;90;94;37.2
Céphalée intense;80;120;98;36.8
Ivresse aiguë;100;100;97;36.5
```

## 🔧 Personnalisation

### Ajouter de nouveaux patterns de détection (Python)
```python
# Dans la méthode _detect_motif de FrenchTriageV2
patterns = {
    "mon_nouveau_motif": r"pattern_regex",
    # ...
}
```

### Modifier les seuils de triage
Les seuils (FC, PAS, SpO2, etc.) sont définis dans la méthode `triage()` et peuvent être ajustés selon vos protocoles locaux.

## 📈 Colonnes de sortie

| Colonne | Description |
|---------|-------------|
| `tri_level` | Niveau de triage (1, 2, 3A, 3B, 4, 5) |
| `tri_label` | Description complète du niveau |
| `motif_detected` | Motif identifié par l'algorithme |
| `criteria` | Critères ayant déterminé le niveau |

## 📚 Références

- **SFMU** - Société Française de Médecine d'Urgence
- **FRENCH Triage** - Version 1.2 - Juin 2018

## ⚖️ Licence

MIT License - Voir le fichier LICENSE pour plus de détails.

## 🤝 Contribution

Les contributions sont les bienvenues ! N'hésitez pas à ouvrir une issue ou une pull request.

## ⚠️ Avertissement

Ce logiciel est fourni "tel quel", sans garantie d'aucune sorte. Les résultats doivent toujours être validés par un professionnel de santé qualifié. L'utilisation de cet outil ne saurait engager la responsabilité des auteurs.
