# Supplementary material for: Artificial Intelligence Models for Predicting Triage in Emergency Departments: Seven-Month Retrospective Comparative Study of Natural Language Processing, Large Language Model, and Joint Embedding Predictive Architectures
Source: JMIR Med Inform. 2026 Mar 10;14:e83318. doi: 10.2196/83318 (PMC13014074; doi:10.2196/83318)
Supplement: Multimedia Appendix 2 [file medinform_v14i1e83318_app2.zip › FRENCH-Triage-main/french_triage_v2.R]

#' FRENCH Triage V2 - Implémentation R
#' FRench Emergency Nurses Classification in-Hospital triage
#' SFMU - Version 1.2 (sans Tri M)
#'
#' Niveaux de triage:
#' - Tri 1: Urgence vitale immédiate (rouge)
#' - Tri 2: Urgence absolue < 20 min (orange)
#' - Tri 3A: Urgence relative avec comorbidité < 60 min (jaune)
#' - Tri 3B: Urgence relative sans comorbidité < 60 min (vert clair)
#' - Tri 4: Consultation urgente < 120 min (vert)
#' - Tri 5: Non urgent < 240 min (bleu)

library(dplyr)
library(stringr)
library(readr)

# ============================================================================
# FONCTIONS DE DETECTION DES MOTIFS
# ============================================================================

#' Détecte le motif principal à partir du texte
#' @param motif_text Texte du motif d'admission
#' @return Code du motif détecté
detect_motif <- function(motif_text) {
  if (is.na(motif_text) || motif_text == "") return("non_identifie")
  
  motif_lower <- tolower(motif_text)
  
  # Patterns de détection (ordre de priorité)
  patterns <- list(
    # Cardio
    arret_cardiorespiratoire = "arr[êe]t.*(cardio|respiratoire|cardiaque)|acr\\b",
    douleur_thoracique = "douleur.*(thorac|poitrine)|dl.*tho|précordial|precordial",
    sca = "syndrome.*(coronar|coronaire)|sca\\b|infarctus|idm\\b",
    malaise = "malaise|syncope|lipothymie",
    tachycardie = "tachycardie|tachy",
    bradycardie = "bradycardie|brady",
    dyspnee_cardiaque = "(dyspn[ée]e|essouffl).*(cardia|cœur|coeur)|insuffisance.*cardiaque|ic\\b.*décompens",
    palpitations = "palpitation",
    hta = "hypertension|hta\\b|pouss[ée]e.*tension|ta.*[ée]lev[ée]e",
    hypotension = "hypotension|choc|collapsus",
    phlebite = "phl[ée]bite|tvp\\b|thrombose.*vein",
    
    # Neuro
    cephalee = "c[ée]phal[ée]e|mal.*t[êe]te|migraine|cephalgie",
    avc = "avc\\b|accident.*vasculaire|h[ée]mipar[ée]sie|h[ée]mipl[ée]gie|d[ée]ficit.*moteur",
    convulsions = "convuls|crise.*[ée]pilep|[ée]pilepsie|clonique|tonique",
    confusion = "confus|d[ée]sorien|dts\\b|syndrome.*confus",
    vertiges = "vertige|[ée]tourdissement|instabilit[ée]",
    coma = "coma|inconscient|gcs",
    
    # Abdominal
    douleur_abdominale = "douleur.*(abdo|ventre)|dl.*abdo|colique",
    vomissements = "vomissement|naus[ée]e|vomir",
    diarrhee = "diarrh[ée]e|selles.*liquid",
    constipation = "constipation|occlu|arr[êe]t.*transit",
    hematemese = "h[ée]mat[ée]m[èe]se|vomissement.*sang",
    rectorragie = "rectorragie|melena|sang.*selle",
    ictere = "ict[èe]re|jaun",
    
    # Trauma
    trauma_cranien = "traumatisme.*cr[âa]nien|tc\\b|chute.*t[êe]te|coup.*t[êe]te",
    plaie = "plaie|coupure|lacération|entaille",
    brulure = "br[ûu]lure",
    trauma_membre = "trauma.*(membre|bras|jambe|poignet|cheville|[ée]paule|genou)|fracture|entorse|luxation",
    amputation = "amputation",
    
    # Respi
    dyspnee = "dyspn[ée]e|essouffl|difficult[ée].*respir|d[ée]tresse.*respir",
    asthme = "asthme|crise.*asthm|bronchospasme",
    toux = "toux|bronchite",
    hemoptysie = "h[ée]moptysie|cracher.*sang",
    
    # Psy
    suicidaire = "suicid|ids\\b|tentative.*suicid|ts\\b|auto[- ]?lys",
    anxiete = "anxi[ée]t[ée]|panique|angoisse|attaque.*panique",
    depression = "d[ée]pression|d[ée]pressif",
    trouble_comportement = "agitation|agressif|agress|d[ée]lire|hallucin|psychot",
    
    # Intox
    ivresse = "ivresse|alcool|[ée]brieux|oh\\b|[ée]thyl|intox.*alcool",
    intox_medicamenteuse = "intox.*m[ée]dic|surdos|ing[ée]r.*m[ée]dic",
    
    # Uro
    infection_urinaire = "infection.*urin|cystite|pyelon|iu\\b",
    retention_urine = "r[ée]tention.*urin|globe|anurie",
    hematurie = "h[ée]maturie|sang.*urin",
    douleur_lombaire = "douleur.*(lombaire|flanc|fosse)|colique.*n[ée]phr[ée]t",
    
    # Divers
    fievre = "fi[èe]vre|hypertherm|temp[ée]rature.*[ée]lev",
    allergie = "allergi|urticaire|anaphyla|angioedeme|oedeme.*quincke",
    chute = "chute"
  )
  
  for (motif_key in names(patterns)) {
    if (str_detect(motif_lower, patterns[[motif_key]])) {
      return(motif_key)
    }
  }
  
  return("non_identifie")
}

# ============================================================================
# ALGORITHME DE TRIAGE FRENCH V2
# ============================================================================

#' Applique l'algorithme FRENCH Triage V2 à un patient
#' @param patient Liste avec: motif, fc, pas, spo2, temperature, gcs, glycemie, age, fr, ecg, duree
#' @return Liste avec tri_level, tri_label, motif_detected, criteria
apply_french_triage_patient <- function(patient) {
  
  motif_key <- detect_motif(patient$motif)
  criteria <- c()
  
  # Calcul shock index
  shock_index <- if (!is.na(patient$fc) && !is.na(patient$pas) && patient$pas > 0) {
    patient$fc / patient$pas
  } else NA
  
  # === TRI 1 - URGENCES VITALES ===
  
  if (motif_key == "arret_cardiorespiratoire") {
    return(list(tri_level = 1, tri_label = "Tri 1 - Urgence vitale", 
                motif_detected = motif_key, criteria = "Arrêt cardiorespiratoire"))
  }
  
  if (motif_key == "accouchement") {
    return(list(tri_level = 1, tri_label = "Tri 1 - Urgence vitale",
                motif_detected = motif_key, criteria = "Accouchement imminent"))
  }
  
  if (motif_key == "amputation") {
    return(list(tri_level = 1, tri_label = "Tri 1 - Urgence vitale",
                motif_detected = motif_key, criteria = "Traumatisme avec amputation"))
  }
  
  # Critères vitaux Tri 1
  if (!is.na(patient$pas) && patient$pas <= 70) {
    return(list(tri_level = 1, tri_label = "Tri 1 - Urgence vitale",
                motif_detected = motif_key, 
                criteria = paste0("PAS <= 70 mmHg (PAS=", patient$pas, ")")))
  }
  
  if (!is.na(patient$gcs) && patient$gcs <= 8) {
    if (motif_key %in% c("ivresse", "coup_chaleur", "hypoglycemie", "trauma_cranien", "coma")) {
      return(list(tri_level = 1, tri_label = "Tri 1 - Urgence vitale",
                  motif_detected = motif_key,
                  criteria = paste0("GCS <= 8 (GCS=", patient$gcs, ")")))
    }
  }
  
  if (!is.na(patient$temperature) && patient$temperature <= 32) {
    return(list(tri_level = 1, tri_label = "Tri 1 - Urgence vitale",
                motif_detected = motif_key,
                criteria = paste0("Hypothermie severe T <= 32°C (T=", patient$temperature, ")")))
  }
  
  if (!is.na(patient$spo2) && patient$spo2 < 86) {
    return(list(tri_level = 1, tri_label = "Tri 1 - Urgence vitale",
                motif_detected = motif_key,
                criteria = paste0("SpO2 < 86% (SpO2=", patient$spo2, ")")))
  }
  
  if (!is.na(patient$fr) && patient$fr >= 40) {
    return(list(tri_level = 1, tri_label = "Tri 1 - Urgence vitale",
                motif_detected = motif_key,
                criteria = paste0("FR >= 40/min (FR=", patient$fr, ")")))
  }
  
  # Tachycardie/Bradycardie sévère
  if (motif_key %in% c("tachycardie", "palpitations") && !is.na(patient$fc) && patient$fc >= 180) {
    return(list(tri_level = 1, tri_label = "Tri 1 - Urgence vitale",
                motif_detected = motif_key,
                criteria = paste0("FC >= 180/min (FC=", patient$fc, ")")))
  }
  
  if (motif_key == "bradycardie" && !is.na(patient$fc) && patient$fc <= 40) {
    return(list(tri_level = 1, tri_label = "Tri 1 - Urgence vitale",
                motif_detected = motif_key,
                criteria = paste0("FC <= 40/min (FC=", patient$fc, ")")))
  }
  
  # === TRI 2 - URGENCES ABSOLUES ===
  
  if (!is.na(patient$pas)) {
    if (patient$pas <= 90) {
      return(list(tri_level = 2, tri_label = "Tri 2 - Urgence absolue < 20min",
                  motif_detected = motif_key,
                  criteria = paste0("PAS <= 90 mmHg (PAS=", patient$pas, ")")))
    }
    if (patient$pas <= 100 && !is.na(patient$fc) && patient$fc > 100) {
      return(list(tri_level = 2, tri_label = "Tri 2 - Urgence absolue < 20min",
                  motif_detected = motif_key,
                  criteria = paste0("PAS <= 100 + FC > 100 (PAS=", patient$pas, ", FC=", patient$fc, ")")))
    }
  }
  
  if (!is.na(patient$gcs) && patient$gcs >= 9 && patient$gcs <= 13) {
    return(list(tri_level = 2, tri_label = "Tri 2 - Urgence absolue < 20min",
                motif_detected = motif_key,
                criteria = paste0("GCS 9-13 (GCS=", patient$gcs, ")")))
  }
  
  if (motif_key %in% c("hematemese", "rectorragie")) {
    return(list(tri_level = 2, tri_label = "Tri 2 - Urgence absolue < 20min",
                motif_detected = motif_key, criteria = "Hémorragie digestive"))
  }
  
  if (motif_key %in% c("avc", "deficit_neurologique")) {
    return(list(tri_level = 2, tri_label = "Tri 2 - Urgence absolue < 20min",
                motif_detected = motif_key, criteria = "Déficit neurologique aigu"))
  }
  
  if (motif_key == "suicidaire") {
    return(list(tri_level = 2, tri_label = "Tri 2 - Urgence absolue < 20min",
                motif_detected = motif_key, criteria = "Idée/comportement suicidaire"))
  }
  
  if (motif_key == "agression_sexuelle") {
    return(list(tri_level = 2, tri_label = "Tri 2 - Urgence absolue < 20min",
                motif_detected = motif_key, criteria = "Agression sexuelle"))
  }
  
  # Hypothermie modérée
  if (!is.na(patient$temperature) && patient$temperature > 32 && patient$temperature <= 35.2) {
    return(list(tri_level = 2, tri_label = "Tri 2 - Urgence absolue < 20min",
                motif_detected = motif_key,
                criteria = paste0("Hypothermie 32-35.2°C (T=", patient$temperature, ")")))
  }
  
  # Fièvre avec critères de gravité
  if (motif_key == "fievre") {
    if (!is.na(patient$temperature) && (patient$temperature >= 40 || patient$temperature <= 35.2)) {
      return(list(tri_level = 2, tri_label = "Tri 2 - Urgence absolue < 20min",
                  motif_detected = motif_key,
                  criteria = paste0("Fièvre T >= 40°C ou <= 35.2°C (T=", patient$temperature, ")")))
    }
    if (!is.na(shock_index) && shock_index >= 1) {
      return(list(tri_level = 2, tri_label = "Tri 2 - Urgence absolue < 20min",
                  motif_detected = motif_key,
                  criteria = paste0("Fièvre + shock index >= 1 (SI=", round(shock_index, 2), ")")))
    }
  }
  
  # Dyspnée avec critères
  if (motif_key %in% c("dyspnee", "dyspnee_cardiaque", "asthme", "bpco")) {
    if (!is.na(patient$spo2) && patient$spo2 >= 86 && patient$spo2 <= 90) {
      return(list(tri_level = 2, tri_label = "Tri 2 - Urgence absolue < 20min",
                  motif_detected = motif_key,
                  criteria = paste0("SpO2 86-90% (SpO2=", patient$spo2, ")")))
    }
    if (!is.na(patient$fr) && patient$fr >= 30 && patient$fr < 40) {
      return(list(tri_level = 2, tri_label = "Tri 2 - Urgence absolue < 20min",
                  motif_detected = motif_key,
                  criteria = paste0("FR 30-40/min (FR=", patient$fr, ")")))
    }
  }
  
  # Tachycardie FC >= 130
  if (motif_key %in% c("tachycardie", "palpitations") && !is.na(patient$fc) && patient$fc >= 130) {
    return(list(tri_level = 2, tri_label = "Tri 2 - Urgence absolue < 20min",
                motif_detected = motif_key,
                criteria = paste0("FC >= 130/min (FC=", patient$fc, ")")))
  }
  
  # Bradycardie FC 40-50
  if (motif_key == "bradycardie" && !is.na(patient$fc) && patient$fc > 40 && patient$fc <= 50) {
    return(list(tri_level = 2, tri_label = "Tri 2 - Urgence absolue < 20min",
                motif_detected = motif_key,
                criteria = paste0("FC 40-50/min (FC=", patient$fc, ")")))
  }
  
  # Douleur thoracique avec ECG anormal
  if (motif_key %in% c("douleur_thoracique", "sca")) {
    if (!is.na(patient$ecg) && tolower(patient$ecg) != "normal") {
      return(list(tri_level = 2, tri_label = "Tri 2 - Urgence absolue < 20min",
                  motif_detected = motif_key, criteria = "Douleur thoracique + ECG anormal"))
    }
  }
  
  # Pédiatrie spécifique
  if (!is.na(patient$age) && patient$age <= 2) {
    if (motif_key == "fievre" && patient$age <= 0.25) {
      return(list(tri_level = 2, tri_label = "Tri 2 - Urgence absolue < 20min",
                  motif_detected = motif_key, criteria = "Fièvre nourrisson <= 3 mois"))
    }
    if (motif_key %in% c("dyspnee", "asthme")) {
      return(list(tri_level = 2, tri_label = "Tri 2 - Urgence absolue < 20min",
                  motif_detected = motif_key, criteria = "Dyspnée sifflante nourrisson"))
    }
  }
  
  # === TRI 3A - URGENCES RELATIVES AVEC GRAVITÉ ===
  
  if (motif_key %in% c("grossesse_t1_t2", "grossesse_t3")) {
    return(list(tri_level = "3A", tri_label = "Tri 3A - Urgence relative < 60min",
                motif_detected = motif_key, criteria = "Problème de grossesse"))
  }
  
  if (!is.na(patient$age) && patient$age <= 0.5) {
    if (motif_key %in% c("diarrhee", "vomissements")) {
      return(list(tri_level = "3A", tri_label = "Tri 3A - Urgence relative < 60min",
                  motif_detected = motif_key, criteria = "Diarrhée/vomissements nourrisson <= 6 mois"))
    }
  }
  
  if (motif_key == "brulure" && !is.na(patient$age) && patient$age <= 2) {
    return(list(tri_level = "3A", tri_label = "Tri 3A - Urgence relative < 60min",
                motif_detected = motif_key, criteria = "Brûlure enfant <= 24 mois"))
  }
  
  if (motif_key %in% c("intox_medicamenteuse", "intox_non_medicamenteuse")) {
    if (!is.na(patient$age) && patient$age < 18) {
      return(list(tri_level = "3A", tri_label = "Tri 3A - Urgence relative < 60min",
                  motif_detected = motif_key, criteria = "Intoxication enfant"))
    }
  }
  
  if (motif_key == "trouble_comportement" && !is.na(patient$age) && patient$age < 18) {
    return(list(tri_level = "3A", tri_label = "Tri 3A - Urgence relative < 60min",
                motif_detected = motif_key, criteria = "Trouble comportement enfant"))
  }
  
  # === TRI 3B - NIVEAU DE BASE ===
  
  tri_3b_motifs <- c(
    "douleur_thoracique", "sca", "malaise", "tachycardie", "bradycardie",
    "dyspnee_cardiaque", "dysfonction_stimulateur", "oedeme_mi",
    "douleur_abdominale", "ictere", "probleme_stomie",
    "douleur_lombaire", "retention_urine", "douleur_bourse",
    "torsion_testicule", "dysfonction_sonde", "hematurie",
    "metrorragie", "intox_medicamenteuse", "intox_non_medicamenteuse",
    "convulsions", "confusion", "cephalee", "vertiges",
    "brulure_oculaire", "trouble_visuel", "epistaxis",
    "ecchymose_spontanee", "dyspnee", "asthme", "bpco",
    "hemoptysie", "embolie", "pneumothorax", "corps_etranger_respiratoire",
    "brulure", "trauma_bassin_femur_rachis", "trauma_oculaire", "trauma_maxillofacial",
    "hyperglycemie", "hypoglycemie", "anomalie_biologique", "aeg",
    "coup_chaleur", "gelure", "trouble_comportement"
  )
  
  if (motif_key %in% tri_3b_motifs) {
    return(list(tri_level = "3B", tri_label = "Tri 3B - Urgence relative < 60min",
                motif_detected = motif_key, criteria = paste0("Motif ", motif_key)))
  }
  
  # === TRI 4 ===
  
  tri_4_motifs <- c(
    "palpitations", "hta", "phlebite", "aes",
    "hernie", "corps_etranger_digestif", "corps_etranger_rectal",
    "post_partum", "sevrage", "ivresse",
    "trouble_audition", "tumefaction_orl", "corps_etranger_orl",
    "abces_cutane", "douleur_articulaire",
    "plaie", "trauma_membre", "electrisation",
    "allergie", "anxiete", "depression"
  )
  
  if (motif_key %in% tri_4_motifs) {
    return(list(tri_level = 4, tri_label = "Tri 4 - Consultation urgente < 120min",
                motif_detected = motif_key, criteria = paste0("Motif ", motif_key)))
  }
  
  # === TRI 5 ===
  
  tri_5_motifs <- c(
    "fievre", "maladie_contagieuse",
    "constipation", "vomissements", "diarrhee", "douleur_anale", "hoquet",
    "dysurie", "infection_urinaire", "ecoulement_genital",
    "anomalie_sein", "anomalie_vulvo_vaginale",
    "oeil_rouge", "otite", "angine", "sinusite", "probleme_dentaire",
    "erytheme", "morsure", "corps_etranger_peau",
    "toux", "bronchite",
    "douleur_rachidienne", "sciatique",
    "trauma_cranien",
    "pansement", "renouvellement_ordonnance", "certificat", "hebergement_social"
  )
  
  if (motif_key %in% tri_5_motifs) {
    return(list(tri_level = 5, tri_label = "Tri 5 - Non urgent < 240min",
                motif_detected = motif_key, criteria = paste0("Motif ", motif_key)))
  }
  
  # === PAR DÉFAUT: TRI 4 ===
  return(list(tri_level = 4, tri_label = "Tri 4 - Consultation urgente < 120min",
              motif_detected = motif_key, criteria = "Motif non classifié"))
}

# ============================================================================
# PRÉTRAITEMENT DES DONNÉES CSV
# ============================================================================

#' Prétraite un fichier CSV pour le triage FRENCH
#' @param filepath Chemin vers le fichier CSV
#' @param sep Séparateur de colonnes
#' @return DataFrame avec colonnes standardisées
preprocess_csv <- function(filepath, sep = ";") {
  
  df <- read_delim(filepath, delim = sep, locale = locale(encoding = "latin1"),
                   show_col_types = FALSE)
  
  # Normaliser les noms de colonnes
  names(df) <- tolower(names(df))
  
  result <- data.frame(id = seq_len(nrow(df)))
  
  # Extraction du motif
  motif_cols <- names(df)[str_detect(names(df), "motif")]
  if (length(motif_cols) > 0) {
    result$motif <- as.character(df[[motif_cols[1]]])
    result$motif[is.na(result$motif)] <- ""
  } else {
    result$motif <- ""
  }
  
  # Extraction des constantes vitales
  for (col in names(df)) {
    col_lower <- tolower(col)
    
    # FC
    if (str_detect(col_lower, "fc") && !"fc" %in% names(result)) {
      result$fc <- suppressWarnings(as.numeric(df[[col]]))
    }
    
    # PAS
    if ((str_detect(col_lower, "pas") || str_detect(col_lower, "pression")) && !"pas" %in% names(result)) {
      val <- as.character(df[[col]])
      result$pas <- suppressWarnings(as.numeric(str_extract(val, "\\d+")))
    }
    
    # SpO2
    if ((str_detect(col_lower, "spo2") || str_detect(col_lower, "saturation")) && !"spo2" %in% names(result)) {
      val <- as.character(df[[col]])
      result$spo2 <- suppressWarnings(as.numeric(str_extract(val, "\\d+")))
    }
    
    # Température
    if (str_detect(col_lower, "temp") && !"temperature" %in% names(result)) {
      val <- as.character(df[[col]])
      val <- str_replace_all(val, ",", ".")
      result$temperature <- suppressWarnings(as.numeric(str_extract(val, "\\d+\\.?\\d*")))
    }
    
    # GCS
    if ((str_detect(col_lower, "glasgow") || str_detect(col_lower, "gcs")) && !"gcs" %in% names(result)) {
      val <- as.character(df[[col]])
      result$gcs <- suppressWarnings(as.numeric(str_extract(val, "\\d+")))
    }
    
    # Glycémie
    if ((str_detect(col_lower, "glyc") || str_detect(col_lower, "dextro")) && !"glycemie" %in% names(result)) {
      result$glycemie <- suppressWarnings(as.numeric(df[[col]]))
    }
  }
  
  # Date de naissance -> Age
  dob_cols <- names(df)[str_detect(names(df), "naissance")]
  if (length(dob_cols) > 0 && !"age" %in% names(result)) {
    dob <- as.Date(df[[dob_cols[1]]], format = "%d/%m/%Y")
    result$age <- as.numeric(difftime(Sys.Date(), dob, units = "days")) / 365.25
  }
  
  # Valeurs par défaut pour colonnes manquantes
  if (!"fc" %in% names(result)) result$fc <- NA_real_
  if (!"pas" %in% names(result)) result$pas <- NA_real_
  if (!"spo2" %in% names(result)) result$spo2 <- NA_real_
  if (!"temperature" %in% names(result)) result$temperature <- NA_real_
  if (!"gcs" %in% names(result)) result$gcs <- NA_real_
  if (!"glycemie" %in% names(result)) result$glycemie <- NA_real_
  if (!"age" %in% names(result)) result$age <- NA_real_
  if (!"fr" %in% names(result)) result$fr <- NA_real_
  if (!"ecg" %in% names(result)) result$ecg <- "normal"
  
  return(result)
}

# ============================================================================
# APPLICATION DU TRIAGE SUR UN DATAFRAME
# ============================================================================

#' Applique le triage FRENCH V2 à un DataFrame
#' @param df DataFrame avec colonnes standardisées
#' @return DataFrame avec colonnes de triage ajoutées
apply_french_triage <- function(df) {
  
  results <- lapply(1:nrow(df), function(i) {
    patient <- list(
      motif = df$motif[i],
      fc = df$fc[i],
      pas = df$pas[i],
      spo2 = df$spo2[i],
      temperature = df$temperature[i],
      gcs = df$gcs[i],
      glycemie = df$glycemie[i],
      age = df$age[i],
      fr = if ("fr" %in% names(df)) df$fr[i] else NA,
      ecg = if ("ecg" %in% names(df)) df$ecg[i] else "normal"
    )
    apply_french_triage_patient(patient)
  })
  
  df$tri_level <- sapply(results, function(x) x$tri_level)
  df$tri_label <- sapply(results, function(x) x$tri_label)
  df$motif_detected <- sapply(results, function(x) x$motif_detected)
  df$criteria <- sapply(results, function(x) x$criteria)
  
  return(df)
}

# ============================================================================
# FONCTION PRINCIPALE
# ============================================================================

#' Fonction principale pour appliquer le triage FRENCH à un fichier CSV
#' @param input_path Chemin du fichier CSV d'entrée
#' @param output_path Chemin du fichier de sortie (optionnel)
#' @param sep Séparateur CSV
#' @return DataFrame avec résultats du triage
run_french_triage <- function(input_path, output_path = NULL, sep = ";") {
  
  message("Chargement de ", input_path, "...")
  df <- preprocess_csv(input_path, sep)
  
  message("Application du triage FRENCH V2 sur ", nrow(df), " patients...")
  result <- apply_french_triage(df)
  
  # Statistiques
  message("\n=== Statistiques de triage ===")
  print(table(result$tri_level))
  
  if (!is.null(output_path)) {
    write_delim(result, output_path, delim = sep)
    message("\nRésultats sauvegardés dans ", output_path)
  }
  
  return(result)
}

# ============================================================================
# VISUALISATION
# ============================================================================

#' Affiche la distribution des niveaux de triage
#' @param df DataFrame avec résultats du triage
plot_triage_distribution <- function(df) {
  if (!requireNamespace("ggplot2", quietly = TRUE)) {
    stop("Package ggplot2 requis pour la visualisation")
  }
  
  library(ggplot2)
  
  colors <- c("1" = "#FF0000", "2" = "#FF8C00", "3A" = "#FFD700", 
              "3B" = "#90EE90", "4" = "#32CD32", "5" = "#4169E1")
  
  ggplot(df, aes(x = factor(tri_level, levels = c("1", "2", "3A", "3B", "4", "5")))) +
    geom_bar(aes(fill = factor(tri_level)), color = "black") +
    scale_fill_manual(values = colors, name = "Niveau de tri") +
    labs(title = "Distribution des niveaux de triage FRENCH V2",
         x = "Niveau de triage",
         y = "Nombre de patients") +
    theme_minimal() +
    theme(legend.position = "none",
          axis.text.x = element_text(size = 12),
          plot.title = element_text(hjust = 0.5, size = 14, face = "bold"))
}

# ============================================================================
# EXPORT DES RÉSULTATS
# ============================================================================

#' Exporte les résultats au format Excel
#' @param df DataFrame des résultats
#' @param path Chemin de sortie
export_to_excel <- function(df, path) {
  if (!requireNamespace("openxlsx", quietly = TRUE)) {
    stop("Package openxlsx requis pour l'export Excel")
  }
  
  library(openxlsx)
  
  wb <- createWorkbook()
  addWorksheet(wb, "Resultats Triage")
  writeData(wb, "Resultats Triage", df)
  
  # Mise en forme conditionnelle par niveau de tri
  style_tri1 <- createStyle(fgFill = "#FF0000", fontColour = "#FFFFFF")
  style_tri2 <- createStyle(fgFill = "#FF8C00")
  style_tri3a <- createStyle(fgFill = "#FFD700")
  style_tri3b <- createStyle(fgFill = "#90EE90")
  style_tri4 <- createStyle(fgFill = "#32CD32")
  style_tri5 <- createStyle(fgFill = "#4169E1", fontColour = "#FFFFFF")
  
  # Appliquer styles (si colonne tri_level existe)
  if ("tri_level" %in% names(df)) {
    tri_col <- which(names(df) == "tri_level")
    for (i in 1:nrow(df)) {
      row_num <- i + 1  # +1 pour l'en-tête
      level <- as.character(df$tri_level[i])
      style <- switch(level,
                      "1" = style_tri1,
                      "2" = style_tri2,
                      "3A" = style_tri3a,
                      "3B" = style_tri3b,
                      "4" = style_tri4,
                      "5" = style_tri5,
                      NULL)
      if (!is.null(style)) {
        addStyle(wb, "Resultats Triage", style = style, rows = row_num, cols = tri_col)
      }
    }
  }
  
  saveWorkbook(wb, path, overwrite = TRUE)
  message("Résultats exportés dans ", path)
}

# ============================================================================
# EXEMPLE D'UTILISATION
# ============================================================================

# Si exécuté directement (pas importé comme package)
if (sys.nframe() == 0) {
  args <- commandArgs(trailingOnly = TRUE)
  
  if (length(args) < 1) {
    message("Usage: Rscript french_triage_v2.R <input.csv> [output.csv] [separator]")
    message("Exemple: Rscript french_triage_v2.R urgences.csv resultats.csv ';'")
  } else {
    input_file <- args[1]
    output_file <- if (length(args) > 1) args[2] else NULL
    sep <- if (length(args) > 2) args[3] else ";"
    
    result <- run_french_triage(input_file, output_file, sep)
  }
}
