# Supplementary material for: Artificial Intelligence Models for Predicting Triage in Emergency Departments: Seven-Month Retrospective Comparative Study of Natural Language Processing, Large Language Model, and Joint Embedding Predictive Architectures
Source: JMIR Med Inform. 2026 Mar 10;14:e83318. doi: 10.2196/83318 (PMC13014074; doi:10.2196/83318)
Supplement: Multimedia Appendix 2 [file medinform_v14i1e83318_app2.zip › FRENCH-Triage-main/french_triage_v2.py]

#!/usr/bin/env python3
"""
FRENCH Triage V2 - Implémentation Python
FRench Emergency Nurses Classification in-Hospital triage
SFMU - Version 1.2 (sans Tri M)

Niveaux de triage:
- Tri 1: Urgence vitale immédiate (rouge)
- Tri 2: Urgence absolue < 20 min (orange)
- Tri 3A: Urgence relative avec comorbidité < 60 min (jaune)
- Tri 3B: Urgence relative sans comorbidité < 60 min (vert clair)
- Tri 4: Consultation urgente < 120 min (vert)
- Tri 5: Non urgent < 240 min (bleu)
"""

import pandas as pd
import numpy as np
import re
from typing import Optional, Dict, Any
from dataclasses import dataclass


@dataclass
class PatientData:
    """Données patient standardisées pour le triage"""
    motif: str = ""
    fc: Optional[float] = None
    pas: Optional[float] = None
    pad: Optional[float] = None
    spo2: Optional[float] = None
    temperature: Optional[float] = None
    gcs: Optional[int] = None
    glycemie: Optional[float] = None
    fr: Optional[float] = None  # Fréquence respiratoire
    douleur: Optional[int] = None
    age: Optional[float] = None
    duree_symptomes: Optional[float] = None  # en heures
    ecg: str = "normal"
    grossesse: bool = False
    trimestre: Optional[int] = None


class FrenchTriageV2:
    """Implémentation de l'algorithme FRENCH Triage V2"""
    
    def __init__(self):
        self.motifs_database = self._load_motifs_database()
    
    def _load_motifs_database(self) -> Dict[str, Dict]:
        """Base de données des motifs avec leur Tri M (niveau de base)"""
        return {
            # CARDIO-CIRCULATOIRE
            "arret_cardiorespiratoire": {"tri_m": 1, "category": "cardio"},
            "hypotension": {"tri_m": 2, "category": "cardio"},
            "membre_ischemie": {"tri_m": 2, "category": "cardio"},
            "douleur_thoracique": {"tri_m": "3B", "category": "cardio"},
            "sca": {"tri_m": "3B", "category": "cardio"},
            "malaise": {"tri_m": "3B", "category": "cardio"},
            "tachycardie": {"tri_m": "3B", "category": "cardio"},
            "bradycardie": {"tri_m": "3B", "category": "cardio"},
            "dyspnee_cardiaque": {"tri_m": "3B", "category": "cardio"},
            "dysfonction_stimulateur": {"tri_m": "3B", "category": "cardio"},
            "oedeme_mi": {"tri_m": "3B", "category": "cardio"},
            "palpitations": {"tri_m": 4, "category": "cardio"},
            "hta": {"tri_m": 4, "category": "cardio"},
            "phlebite": {"tri_m": 4, "category": "cardio"},
            
            # INFECTIOLOGIE
            "aes": {"tri_m": 4, "category": "infectio"},
            "fievre": {"tri_m": 5, "category": "infectio"},
            "maladie_contagieuse": {"tri_m": 5, "category": "infectio"},
            
            # ABDOMINAL
            "hematemese": {"tri_m": 2, "category": "abdominal"},
            "rectorragie": {"tri_m": 2, "category": "abdominal"},
            "douleur_abdominale": {"tri_m": "3B", "category": "abdominal"},
            "ictere": {"tri_m": "3B", "category": "abdominal"},
            "probleme_stomie": {"tri_m": "3B", "category": "abdominal"},
            "hernie": {"tri_m": 4, "category": "abdominal"},
            "corps_etranger_digestif": {"tri_m": 4, "category": "abdominal"},
            "corps_etranger_rectal": {"tri_m": 4, "category": "abdominal"},
            "constipation": {"tri_m": 5, "category": "abdominal"},
            "vomissements": {"tri_m": 5, "category": "abdominal"},
            "diarrhee": {"tri_m": 5, "category": "abdominal"},
            "douleur_anale": {"tri_m": 5, "category": "abdominal"},
            "hoquet": {"tri_m": 5, "category": "abdominal"},
            
            # GENITO-URINAIRE
            "douleur_lombaire": {"tri_m": "3B", "category": "uro"},
            "retention_urine": {"tri_m": "3B", "category": "uro"},
            "douleur_bourse": {"tri_m": "3B", "category": "uro"},
            "torsion_testicule": {"tri_m": "3B", "category": "uro"},
            "dysfonction_sonde": {"tri_m": "3B", "category": "uro"},
            "hematurie": {"tri_m": "3B", "category": "uro"},
            "dysurie": {"tri_m": 5, "category": "uro"},
            "infection_urinaire": {"tri_m": 5, "category": "uro"},
            "ecoulement_genital": {"tri_m": 5, "category": "uro"},
            
            # GYNECO-OBSTETRIQUE
            "accouchement": {"tri_m": 1, "category": "gyneco"},
            "grossesse_t1_t2": {"tri_m": "3A", "category": "gyneco"},
            "grossesse_t3": {"tri_m": "3A", "category": "gyneco"},
            "metrorragie": {"tri_m": "3B", "category": "gyneco"},
            "post_partum": {"tri_m": 4, "category": "gyneco"},
            "anomalie_sein": {"tri_m": 5, "category": "gyneco"},
            "anomalie_vulvo_vaginale": {"tri_m": 5, "category": "gyneco"},
            
            # INTOXICATION
            "intox_medicamenteuse": {"tri_m": "3B", "category": "intox"},
            "intox_non_medicamenteuse": {"tri_m": "3B", "category": "intox"},
            "sevrage": {"tri_m": 4, "category": "intox"},
            "ivresse": {"tri_m": 4, "category": "intox"},
            
            # NEUROLOGIE
            "coma": {"tri_m": 2, "category": "neuro"},
            "avc": {"tri_m": 2, "category": "neuro"},
            "deficit_neurologique": {"tri_m": 2, "category": "neuro"},
            "convulsions": {"tri_m": "3B", "category": "neuro"},
            "confusion": {"tri_m": "3B", "category": "neuro"},
            "cephalee": {"tri_m": "3B", "category": "neuro"},
            "vertiges": {"tri_m": "3B", "category": "neuro"},
            
            # OPHTHALMOLOGIE
            "brulure_oculaire": {"tri_m": "3B", "category": "ophtalmo"},
            "trouble_visuel": {"tri_m": "3B", "category": "ophtalmo"},
            "oeil_rouge": {"tri_m": 5, "category": "ophtalmo"},
            
            # ORL/STOMATOLOGIE
            "epistaxis": {"tri_m": "3B", "category": "orl"},
            "trouble_audition": {"tri_m": 4, "category": "orl"},
            "tumefaction_orl": {"tri_m": 4, "category": "orl"},
            "corps_etranger_orl": {"tri_m": 4, "category": "orl"},
            "otite": {"tri_m": 5, "category": "orl"},
            "angine": {"tri_m": 5, "category": "orl"},
            "sinusite": {"tri_m": 5, "category": "orl"},
            "probleme_dentaire": {"tri_m": 5, "category": "orl"},
            
            # PEAU
            "ecchymose_spontanee": {"tri_m": "3B", "category": "peau"},
            "abces_cutane": {"tri_m": 4, "category": "peau"},
            "erytheme": {"tri_m": 5, "category": "peau"},
            "morsure": {"tri_m": 5, "category": "peau"},
            "corps_etranger_peau": {"tri_m": 5, "category": "peau"},
            
            # PEDIATRIE <= 2 ans
            "dyspnee_sifflante_pediatrie": {"tri_m": 2, "category": "pediatrie"},
            "fievre_nourrisson": {"tri_m": 2, "category": "pediatrie"},
            "convulsion_hyperthermique": {"tri_m": "3B", "category": "pediatrie"},
            "diarrhee_nourrisson": {"tri_m": "3B", "category": "pediatrie"},
            "trouble_alimentaire_nourrisson": {"tri_m": 4, "category": "pediatrie"},
            "bradycardie_pediatrie": {"tri_m": 4, "category": "pediatrie"},
            "ictere_neonatal": {"tri_m": 4, "category": "pediatrie"},
            "tachycardie_pediatrie": {"tri_m": 4, "category": "pediatrie"},
            "hypotension_pediatrie": {"tri_m": 4, "category": "pediatrie"},
            "pleurs_incoercibles": {"tri_m": 4, "category": "pediatrie"},
            
            # PSYCHIATRIE
            "suicidaire": {"tri_m": 2, "category": "psy"},
            "trouble_comportement": {"tri_m": "3B", "category": "psy"},
            "anxiete": {"tri_m": 4, "category": "psy"},
            "depression": {"tri_m": 4, "category": "psy"},
            
            # RESPIRATOIRE
            "dyspnee": {"tri_m": "3B", "category": "respi"},
            "asthme": {"tri_m": "3B", "category": "respi"},
            "bpco": {"tri_m": "3B", "category": "respi"},
            "hemoptysie": {"tri_m": "3B", "category": "respi"},
            "embolie": {"tri_m": "3B", "category": "respi"},
            "pneumothorax": {"tri_m": "3B", "category": "respi"},
            "corps_etranger_respiratoire": {"tri_m": "3B", "category": "respi"},
            "toux": {"tri_m": 5, "category": "respi"},
            "bronchite": {"tri_m": 5, "category": "respi"},
            
            # RHUMATOLOGIE
            "douleur_articulaire": {"tri_m": 4, "category": "rhumato"},
            "douleur_rachidienne": {"tri_m": 5, "category": "rhumato"},
            "sciatique": {"tri_m": 5, "category": "rhumato"},
            
            # TRAUMATOLOGIE
            "amputation": {"tri_m": 1, "category": "trauma"},
            "trauma_abdo_thorax_cervical": {"tri_m": 2, "category": "trauma"},
            "agression_sexuelle": {"tri_m": 2, "category": "trauma"},
            "brulure": {"tri_m": "3B", "category": "trauma"},
            "trauma_bassin_femur_rachis": {"tri_m": "3B", "category": "trauma"},
            "trauma_oculaire": {"tri_m": "3B", "category": "trauma"},
            "trauma_maxillofacial": {"tri_m": "3B", "category": "trauma"},
            "plaie": {"tri_m": 4, "category": "trauma"},
            "trauma_membre": {"tri_m": 4, "category": "trauma"},
            "electrisation": {"tri_m": 4, "category": "trauma"},
            "trauma_cranien": {"tri_m": 5, "category": "trauma"},
            
            # DIVERS
            "pathologie_rare_grave": {"tri_m": 2, "category": "divers"},
            "hypothermie": {"tri_m": 2, "category": "divers"},
            "hyperglycemie": {"tri_m": "3B", "category": "divers"},
            "hypoglycemie": {"tri_m": "3B", "category": "divers"},
            "anomalie_biologique": {"tri_m": "3B", "category": "divers"},
            "aeg": {"tri_m": "3B", "category": "divers"},
            "coup_chaleur": {"tri_m": "3B", "category": "divers"},
            "gelure": {"tri_m": "3B", "category": "divers"},
            "allergie": {"tri_m": 4, "category": "divers"},
            "pansement": {"tri_m": 5, "category": "divers"},
            "renouvellement_ordonnance": {"tri_m": 5, "category": "divers"},
            "certificat": {"tri_m": 5, "category": "divers"},
            "hebergement_social": {"tri_m": 5, "category": "divers"},
        }
    
    def _detect_motif(self, motif_text: str) -> str:
        """Détecte le motif principal à partir du texte"""
        motif_lower = motif_text.lower() if motif_text else ""
        
        # Patterns de détection
        patterns = {
            # Cardio
            "arret_cardiorespiratoire": r"arr[êe]t.*(cardio|respiratoire|cardiaque)|acr\b",
            "douleur_thoracique": r"douleur.*(thorac|poitrine)|dl.*tho|précordial",
            "sca": r"syndrome.*(coronar|coronaire)|sca\b|infarctus|idm\b",
            "malaise": r"malaise|syncope|lipothymie",
            "tachycardie": r"tachycardie|tachy|palpitation",
            "bradycardie": r"bradycardie|brady",
            "dyspnee_cardiaque": r"(dyspn[ée]e|essouffl).*(cardia|cœur|coeur)|insuffisance.*cardiaque|ic\b.*décompens",
            "palpitations": r"palpitation",
            "hta": r"hypertension|hta\b|pouss[ée]e.*tension|ta.*[ée]lev[ée]e",
            "hypotension": r"hypotension|choc|collapsus",
            "phlebite": r"phl[ée]bite|tvp\b|thrombose.*vein",
            
            # Neuro
            "cephalee": r"c[ée]phal[ée]e|mal.*t[êe]te|migraine|cephalgie",
            "avc": r"avc\b|accident.*vasculaire|h[ée]mipar[ée]sie|h[ée]mipl[ée]gie|d[ée]ficit.*moteur",
            "convulsions": r"convuls|crise.*[ée]pilep|[ée]pilepsie|clonique|tonique",
            "confusion": r"confus|d[ée]sorien|dts\b|syndrome.*confus",
            "vertiges": r"vertige|[ée]tourdissement|instabilit[ée]",
            "coma": r"coma|inconscient|gcs",
            
            # Abdominal
            "douleur_abdominale": r"douleur.*(abdo|ventre)|dl.*abdo|colique",
            "vomissements": r"vomissement|naus[ée]e|vomir",
            "diarrhee": r"diarrh[ée]e|selles.*liquid",
            "constipation": r"constipation|occlu|arr[êe]t.*transit",
            "hematemese": r"h[ée]mat[ée]m[èe]se|vomissement.*sang",
            "rectorragie": r"rectorragie|melena|sang.*selle",
            "ictere": r"ict[èe]re|jaun",
            
            # Trauma
            "trauma_cranien": r"traumatisme.*cr[âa]nien|tc\b|chute.*t[êe]te|coup.*t[êe]te",
            "plaie": r"plaie|coupure|lacération|entaille",
            "brulure": r"br[ûu]lure",
            "trauma_membre": r"trauma.*(membre|bras|jambe|poignet|cheville|[ée]paule|genou)|fracture|entorse|luxation",
            "amputation": r"amputation",
            
            # Respi
            "dyspnee": r"dyspn[ée]e|essouffl|difficult[ée].*respir|d[ée]tresse.*respir",
            "asthme": r"asthme|crise.*asthm|bronchospasme",
            "toux": r"toux|bronchite",
            "hemoptysie": r"h[ée]moptysie|cracher.*sang",
            
            # Psy
            "suicidaire": r"suicid|ids\b|tentative.*suicid|ts\b|auto[- ]?lys",
            "anxiete": r"anxi[ée]t[ée]|panique|angoisse|attaque.*panique",
            "depression": r"d[ée]pression|d[ée]pressif",
            "trouble_comportement": r"agitation|agressif|agress|d[ée]lire|hallucin|psychot",
            
            # Intox
            "ivresse": r"ivresse|alcool|[ée]brieux|oh\b|[ée]thyl|intox.*alcool",
            "intox_medicamenteuse": r"intox.*m[ée]dic|surdos|ing[ée]r.*m[ée]dic",
            
            # Uro
            "infection_urinaire": r"infection.*urin|cystite|pyelon|iu\b",
            "retention_urine": r"r[ée]tention.*urin|globe|anurie",
            "hematurie": r"h[ée]maturie|sang.*urin",
            "douleur_lombaire": r"douleur.*(lombaire|flanc|fosse)|colique.*n[ée]phr[ée]t",
            
            # Divers
            "fievre": r"fi[èe]vre|hypertherm|temp[ée]rature.*[ée]lev",
            "allergie": r"allergi|urticaire|anaphyla|angioedeme|oedeme.*quincke",
            "chute": r"chute",
        }
        
        for motif_key, pattern in patterns.items():
            if re.search(pattern, motif_lower):
                return motif_key
        
        return "non_identifie"
    
    def _calculate_shock_index(self, fc: Optional[float], pas: Optional[float]) -> Optional[float]:
        """Calcule l'index de choc (FC/PAS)"""
        if fc and pas and pas > 0:
            return fc / pas
        return None
    
    def triage(self, patient: PatientData) -> Dict[str, Any]:
        """
        Applique l'algorithme FRENCH Triage V2
        
        Returns:
            Dict avec:
                - tri_level: Niveau de tri (1, 2, 3A, 3B, 4, 5)
                - tri_label: Description du niveau
                - motif_detected: Motif détecté
                - criteria: Critères ayant déterminé le niveau
        """
        motif_key = self._detect_motif(patient.motif)
        shock_index = self._calculate_shock_index(patient.fc, patient.pas)
        criteria = []
        
        # === TRI 1 - URGENCES VITALES ===
        
        # Arrêt cardiorespiratoire
        if motif_key == "arret_cardiorespiratoire":
            return self._result(1, motif_key, ["Arrêt cardiorespiratoire"])
        
        # Accouchement imminent ou réalisé
        if motif_key == "accouchement":
            return self._result(1, motif_key, ["Accouchement imminent ou réalisé"])
        
        # Traumatisme avec amputation
        if motif_key == "amputation":
            return self._result(1, motif_key, ["Traumatisme avec amputation"])
        
        # === TRI 1 sur critères vitaux ===
        
        # Hypotension sévère
        if patient.pas and patient.pas <= 70:
            return self._result(1, motif_key, [f"PAS ≤ 70 mmHg (PAS={patient.pas})"])
        
        # Coma profond
        if patient.gcs and patient.gcs <= 8:
            if motif_key in ["ivresse", "coup_chaleur", "hypoglycemie", "trauma_cranien"]:
                return self._result(1, motif_key, [f"GCS ≤ 8 (GCS={patient.gcs})"])
        
        # Hypothermie sévère
        if patient.temperature and patient.temperature <= 32:
            return self._result(1, motif_key, [f"T° ≤ 32°C (T°={patient.temperature})"])
        
        # === TRI 2 - URGENCES ABSOLUES ===
        
        # Hypotension modérée
        if patient.pas:
            if patient.pas <= 90:
                criteria.append(f"PAS ≤ 90 mmHg (PAS={patient.pas})")
                return self._result(2, motif_key, criteria)
            if patient.pas <= 100 and patient.fc and patient.fc > 100:
                criteria.append(f"PAS ≤ 100 mmHg + FC > 100/min (PAS={patient.pas}, FC={patient.fc})")
                return self._result(2, motif_key, criteria)
        
        # Ischémie de membre < 24h
        if motif_key == "membre_ischemie":
            if patient.duree_symptomes and patient.duree_symptomes <= 24:
                return self._result(2, motif_key, ["Ischémie de membre ≤ 24h"])
        
        # Hémorragie digestive abondante
        if motif_key in ["hematemese", "rectorragie"]:
            return self._result(2, motif_key, ["Hémorragie digestive - évaluation urgente"])
        
        # Altération conscience GCS 9-13
        if patient.gcs and 9 <= patient.gcs <= 13:
            return self._result(2, motif_key, [f"GCS 9-13 (GCS={patient.gcs})"])
        
        # AVC/Déficit neurologique < 4h30
        if motif_key in ["avc", "deficit_neurologique"]:
            if patient.duree_symptomes is None or patient.duree_symptomes <= 4.5:
                return self._result(2, motif_key, ["Déficit neurologique - délai ≤ 4h30 ou inconnu"])
        
        # Idée/comportement suicidaire
        if motif_key == "suicidaire":
            return self._result(2, motif_key, ["Idée/comportement suicidaire"])
        
        # Agression sexuelle
        if motif_key == "agression_sexuelle":
            return self._result(2, motif_key, ["Agression sexuelle"])
        
        # Pédiatrie spécifique
        if patient.age and patient.age <= 2:
            # Fièvre ≤ 3 mois
            if motif_key == "fievre" and patient.age <= 0.25:  # 3 mois
                return self._result(2, motif_key, ["Fièvre chez nourrisson ≤ 3 mois"])
            # Dyspnée avec sifflement
            if motif_key in ["dyspnee", "asthme", "dyspnee_sifflante_pediatrie"]:
                return self._result(2, motif_key, ["Dyspnée avec sifflement chez nourrisson"])
        
        # Hypothermie modérée
        if patient.temperature and 32 < patient.temperature <= 35.2:
            return self._result(2, motif_key, [f"Hypothermie 32-35.2°C (T°={patient.temperature})"])
        
        # Pathologie rare et grave
        if motif_key == "pathologie_rare_grave":
            return self._result(2, motif_key, ["Pathologie rare et grave en poussée"])
        
        # Trauma pénétrant ou haute vélocité
        if motif_key == "trauma_abdo_thorax_cervical":
            return self._result(2, motif_key, ["Traumatisme abdo/thorax/cervical"])
        
        # === TRI 3A - URGENCES RELATIVES AVEC GRAVITÉ ===
        
        # Grossesse T1-T2 avec métrorragies/douleur
        if motif_key in ["grossesse_t1_t2", "grossesse_t3"]:
            return self._result("3A", motif_key, ["Problème de grossesse avec métrorragies/douleur/HTA"])
        
        # Pédiatrie ≤ 6 mois avec diarrhée/vomissements
        if patient.age and patient.age <= 0.5:  # 6 mois
            if motif_key in ["diarrhee", "vomissements", "diarrhee_nourrisson"]:
                return self._result("3A", motif_key, ["Diarrhée/vomissements chez nourrisson ≤ 6 mois"])
        
        # Brûlure chez enfant ≤ 24 mois
        if motif_key == "brulure" and patient.age and patient.age <= 2:
            return self._result("3A", motif_key, ["Brûlure chez enfant ≤ 24 mois"])
        
        # Intoxication chez enfant
        if motif_key in ["intox_medicamenteuse", "intox_non_medicamenteuse"]:
            if patient.age and patient.age < 18:
                return self._result("3A", motif_key, ["Intoxication chez enfant"])
        
        # Trouble comportement/psychiatrie chez enfant
        if motif_key == "trouble_comportement" and patient.age and patient.age < 18:
            return self._result("3A", motif_key, ["Trouble du comportement chez enfant"])
        
        # === TRI 2 sur critères respiratoires ===
        
        # Détresse respiratoire
        if patient.spo2 and patient.spo2 < 86:
            return self._result(1, motif_key, [f"SpO2 < 86% (SpO2={patient.spo2})"])
        
        if patient.fr and patient.fr >= 40:
            return self._result(1, motif_key, [f"FR ≥ 40/min (FR={patient.fr})"])
        
        # === TRI 2 - Tachycardie/Bradycardie sévère ===
        
        if motif_key in ["tachycardie", "palpitations"]:
            if patient.fc and patient.fc >= 180:
                return self._result(1, motif_key, [f"FC ≥ 180/min (FC={patient.fc})"])
            if patient.fc and patient.fc >= 130:
                return self._result(2, motif_key, [f"FC ≥ 130/min (FC={patient.fc})"])
        
        if motif_key == "bradycardie":
            if patient.fc and patient.fc <= 40:
                return self._result(1, motif_key, [f"FC ≤ 40/min (FC={patient.fc})"])
            if patient.fc and 40 < patient.fc <= 50:
                return self._result(2, motif_key, [f"FC 40-50/min avec potentielle mauvaise tolérance (FC={patient.fc})"])
        
        # === TRI 2 sur dyspnée ===
        if motif_key in ["dyspnee", "dyspnee_cardiaque", "asthme", "bpco"]:
            if patient.spo2 and 86 <= patient.spo2 <= 90:
                return self._result(2, motif_key, [f"SpO2 86-90% (SpO2={patient.spo2})"])
            if patient.fr and 30 <= patient.fr < 40:
                return self._result(2, motif_key, [f"FR 30-40/min (FR={patient.fr})"])
        
        # === TRI 2 - Douleur thoracique avec ECG anormal ===
        if motif_key in ["douleur_thoracique", "sca"]:
            if patient.ecg and patient.ecg.lower() != "normal":
                return self._result(2, motif_key, ["Douleur thoracique avec ECG anormal"])
        
        # === TRI 2 - Fièvre avec critères de gravité ===
        if motif_key == "fievre":
            if patient.temperature and (patient.temperature >= 40 or patient.temperature <= 35.2):
                return self._result(2, motif_key, [f"Fièvre avec T° ≥ 40°C ou ≤ 35.2°C (T°={patient.temperature})"])
            if shock_index and shock_index >= 1:
                return self._result(2, motif_key, [f"Fièvre avec shock index ≥ 1 (SI={shock_index:.2f})"])
        
        # === TRI 3B - Niveau de base pour nombreux motifs ===
        
        tri_3b_motifs = [
            "douleur_thoracique", "sca", "malaise", "tachycardie", "bradycardie",
            "dyspnee_cardiaque", "dysfonction_stimulateur", "oedeme_mi",
            "douleur_abdominale", "ictere", "probleme_stomie",
            "douleur_lombaire", "retention_urine", "douleur_bourse", 
            "torsion_testicule", "dysfonction_sonde", "hematurie",
            "metrorragie", "intox_medicamenteuse", "intox_non_medicamenteuse",
            "convulsions", "confusion", "cephalee", "vertiges",
            "brulure_oculaire", "trouble_visuel", "epistaxis",
            "ecchymose_spontanee", "dyspnee", "asthme", "bpco",
            "hemoptysie", "embolie", "pneumothorax", "corps_etranger_respiratoire",
            "brulure", "trauma_bassin_femur_rachis", "trauma_oculaire", "trauma_maxillofacial",
            "hyperglycemie", "hypoglycemie", "anomalie_biologique", "aeg",
            "coup_chaleur", "gelure", "trouble_comportement",
            "convulsion_hyperthermique", "diarrhee_nourrisson"
        ]
        
        if motif_key in tri_3b_motifs:
            return self._result("3B", motif_key, [f"Motif {motif_key} - niveau de base 3B"])
        
        # === TRI 4 ===
        
        tri_4_motifs = [
            "palpitations", "hta", "phlebite", "aes",
            "hernie", "corps_etranger_digestif", "corps_etranger_rectal",
            "post_partum", "sevrage", "ivresse",
            "trouble_audition", "tumefaction_orl", "corps_etranger_orl",
            "abces_cutane", "douleur_articulaire",
            "plaie", "trauma_membre", "electrisation",
            "allergie", "anxiete", "depression",
            "trouble_alimentaire_nourrisson", "bradycardie_pediatrie",
            "ictere_neonatal", "tachycardie_pediatrie", "hypotension_pediatrie",
            "pleurs_incoercibles"
        ]
        
        if motif_key in tri_4_motifs:
            return self._result(4, motif_key, [f"Motif {motif_key} - niveau de base 4"])
        
        # === TRI 5 ===
        
        tri_5_motifs = [
            "fievre", "maladie_contagieuse",
            "constipation", "vomissements", "diarrhee", "douleur_anale", "hoquet",
            "dysurie", "infection_urinaire", "ecoulement_genital",
            "anomalie_sein", "anomalie_vulvo_vaginale",
            "oeil_rouge", "otite", "angine", "sinusite", "probleme_dentaire",
            "erytheme", "morsure", "corps_etranger_peau",
            "toux", "bronchite",
            "douleur_rachidienne", "sciatique",
            "trauma_cranien",
            "pansement", "renouvellement_ordonnance", "certificat", "hebergement_social"
        ]
        
        if motif_key in tri_5_motifs:
            return self._result(5, motif_key, [f"Motif {motif_key} - niveau de base 5"])
        
        # === Par défaut: TRI 4 ===
        return self._result(4, motif_key, ["Motif non classifié - niveau par défaut"])
    
    def _result(self, level, motif: str, criteria: list) -> Dict[str, Any]:
        """Formate le résultat du triage"""
        labels = {
            1: "Tri 1 - Urgence vitale - Prise en charge immédiate",
            2: "Tri 2 - Urgence absolue - < 20 minutes",
            "3A": "Tri 3A - Urgence relative avec comorbidité - < 60 minutes",
            "3B": "Tri 3B - Urgence relative - < 60 minutes",
            4: "Tri 4 - Consultation urgente - < 120 minutes",
            5: "Tri 5 - Non urgent - < 240 minutes"
        }
        return {
            "tri_level": level,
            "tri_label": labels.get(level, "Non défini"),
            "motif_detected": motif,
            "criteria": criteria
        }


def preprocess_csv(filepath: str, separator: str = ";") -> pd.DataFrame:
    """
    Prétraite un fichier CSV de type urgences pour le triage FRENCH
    
    Args:
        filepath: Chemin vers le fichier CSV
        separator: Séparateur de colonnes
    
    Returns:
        DataFrame avec colonnes standardisées
    """
    df = pd.read_csv(filepath, sep=separator, encoding='latin-1', on_bad_lines='skip')
    
    # Normalisation des noms de colonnes
    df.columns = [col.lower().strip() for col in df.columns]
    
    # Mapping des colonnes courantes
    column_mapping = {
        # Constantes vitales
        'fc': ['fc', 'frequence cardiaque', 'pouls', 'constante->surveillances->fc'],
        'pas': ['pas', 'pression arterielle systolique', 'tas', 'constante->surveillances->pas'],
        'spo2': ['spo2', 'saturation', 'constante->surveillances->saturation'],
        'temperature': ['temperature', 'temp', 'constante->surveillances->temperature'],
        'gcs': ['gcs', 'glasgow', 'score glasgow'],
        'glycemie': ['glycemie', 'dextro', 'glyc'],
        # Motif
        'motif': ['motif', 'ioa->motif', 'motif d\'admission', 'motif d\'entree'],
        # Patient
        'age': ['age', 'patient->age'],
        'sexe': ['sexe', 'patient->sexe'],
        'date_naissance': ['date de naissance', 'patient->date de naissance'],
    }
    
    # Créer un nouveau DataFrame avec colonnes standardisées
    result = pd.DataFrame()
    result['id'] = df.index
    
    # Extraction du motif - chercher la meilleure colonne
    motif_found = False
    priority_patterns = [
        "ioa->motif d'entrée", "ioa->motif", "motif d'entrée", "motif d'admission",
        "motif de recours", "diagnostic->diagnostic principal"
    ]
    
    for pattern in priority_patterns:
        for col in df.columns:
            if pattern in col.strip().lower():
                result['motif'] = df[col].fillna('').astype(str)
                motif_found = True
                break
        if motif_found:
            break
    
    if not motif_found:
        # Fallback: chercher n'importe quelle colonne avec "motif"
        for col in df.columns:
            if 'motif' in col.lower():
                result['motif'] = df[col].fillna('').astype(str)
                break
        else:
            result['motif'] = ""
    
    # Extraction des constantes vitales
    for col in df.columns:
        col_lower = col.lower()
        
        # FC
        if 'fc' in col_lower and 'fc' not in result.columns:
            result['fc'] = pd.to_numeric(df[col], errors='coerce')
        
        # PAS/PAD
        if ('pas' in col_lower or 'pression' in col_lower) and 'pas' not in result.columns:
            # Essayer d'extraire PAS de format "120/80"
            if df[col].dtype == object:
                result['pas'] = df[col].str.extract(r'(\d+)')[0].astype(float)
            else:
                result['pas'] = pd.to_numeric(df[col], errors='coerce')
        
        # SpO2
        if ('spo2' in col_lower or 'saturation' in col_lower) and 'spo2' not in result.columns:
            result['spo2'] = pd.to_numeric(df[col].astype(str).str.extract(r'(\d+)')[0], errors='coerce')
        
        # Température
        if 'temp' in col_lower and 'temperature' not in result.columns:
            temp_str = df[col].astype(str).str.replace(',', '.')
            result['temperature'] = pd.to_numeric(temp_str.str.extract(r'(\d+\.?\d*)')[0], errors='coerce')
        
        # GCS
        if 'glasgow' in col_lower or 'gcs' in col_lower:
            if 'gcs' not in result.columns:
                gcs_val = df[col].astype(str).str.extract(r'(\d+)')[0]
                result['gcs'] = pd.to_numeric(gcs_val, errors='coerce')
        
        # Glycémie
        if 'glyc' in col_lower or 'dextro' in col_lower:
            if 'glycemie' not in result.columns:
                result['glycemie'] = pd.to_numeric(df[col], errors='coerce')
    
    # Date de naissance -> Age
    for col in df.columns:
        if 'naissance' in col.lower() and 'age' not in result.columns:
            try:
                dob = pd.to_datetime(df[col], format='%d/%m/%Y', errors='coerce')
                result['age'] = (pd.Timestamp.now() - dob).dt.days / 365.25
            except:
                pass
    
    # Colonnes par défaut si non trouvées
    for col_name in ['fc', 'pas', 'spo2', 'temperature', 'gcs', 'glycemie', 'age', 'motif']:
        if col_name not in result.columns:
            result[col_name] = np.nan if col_name != 'motif' else ""
    
    return result


def apply_french_triage(df: pd.DataFrame) -> pd.DataFrame:
    """
    Applique le triage FRENCH V2 à un DataFrame
    
    Args:
        df: DataFrame avec colonnes standardisées (motif, fc, pas, spo2, temperature, gcs, glycemie, age)
    
    Returns:
        DataFrame avec colonnes de triage ajoutées
    """
    triage = FrenchTriageV2()
    results = []
    
    for idx, row in df.iterrows():
        patient = PatientData(
            motif=str(row.get('motif', '')),
            fc=row.get('fc'),
            pas=row.get('pas'),
            spo2=row.get('spo2'),
            temperature=row.get('temperature'),
            gcs=row.get('gcs'),
            glycemie=row.get('glycemie'),
            age=row.get('age')
        )
        
        result = triage.triage(patient)
        results.append({
            'tri_level': result['tri_level'],
            'tri_label': result['tri_label'],
            'motif_detected': result['motif_detected'],
            'criteria': '; '.join(result['criteria'])
        })
    
    result_df = pd.DataFrame(results)
    return pd.concat([df.reset_index(drop=True), result_df], axis=1)


def run_triage_from_csv(input_path: str, output_path: str = None, separator: str = ";"):
    """
    Fonction principale pour appliquer le triage FRENCH à un fichier CSV
    
    Args:
        input_path: Chemin du fichier CSV d'entrée
        output_path: Chemin du fichier de sortie (optionnel)
        separator: Séparateur CSV
    
    Returns:
        DataFrame avec résultats du triage
    """
    print(f"Chargement de {input_path}...")
    df = preprocess_csv(input_path, separator)
    
    print(f"Application du triage FRENCH V2 sur {len(df)} patients...")
    result = apply_french_triage(df)
    
    # Statistiques
    print("\n=== Statistiques de triage ===")
    level_order = ['1', '2', '3A', '3B', '4', '5']
    counts = result['tri_level'].astype(str).value_counts()
    for level in level_order:
        if level in counts.index:
            print(f"Tri {level}: {counts[level]}")
    
    if output_path:
        result.to_csv(output_path, index=False, sep=separator)
        print(f"\nRésultats sauvegardés dans {output_path}")
    
    return result


if __name__ == "__main__":
    import sys
    
    if len(sys.argv) < 2:
        print("Usage: python french_triage_v2.py <input.csv> [output.csv] [separator]")
        print("Exemple: python french_triage_v2.py urgences.csv resultats.csv ';'")
        sys.exit(1)
    
    input_file = sys.argv[1]
    output_file = sys.argv[2] if len(sys.argv) > 2 else None
    sep = sys.argv[3] if len(sys.argv) > 3 else ";"
    
    run_triage_from_csv(input_file, output_file, sep)
